# Supplementary material for: Constant Levels of Tau Phosphorylation in the Brain of htau Mice
Source: Front Mol Neurosci. 2020 Aug 28;13:136. doi: 10.3389/fnmol.2020.00136 (PMC7485327; doi:10.3389/fnmol.2020.00136)
Supplement: Supplementary file 2 [file Table_1.XLSX]

## Sheet: Figure 1
Figure 1A
age in months	ntg								htau
3	0.117174	0.114894	0.176009	0.191341	0.118855	0.484024	0.457745	0.534725	7.15318	8.16915	8.03094	9.43668	7.20971	5.60341	8.29458	12.1382
12	1.25545	1.07582	1.23838	1.32173	0.800983	1.35006	1.2782	0.745789	12.3818	13.1732	7.48335	9.83414	5.0228	7.89108	8.56846	7.73104
Figure 1B
age in months	ntg								htau
3	0.0351301	0.0875186	0.189576	0.0817317	0.0830539	0.273231	0.272286	0.353422	4.47959	4.75672	4.36256	4.05034	3.4622	2.5638	3.29113	3.75246
12	0.691763	0.530462	0.714407	0.969494	0.344955	0.919374	0.88406	0.329216	6.71471	7.65831	5.83073	8.03308	3.75722	6.97807	4.59467	4.61372
Figure 1C
age in months	ntg								htau
3	36.5238	37.4966	58.3245	60.3645	37.1946	145.693	145.065	179.001	1670.93	1567.8	1831.67	1903.39	1556.36	1396.14	1579.41	1975.06
12	447.346	377.009	415.122	377.409	284.307	382.176	339.915	269.073	2162.44	2106.74	1778.78	2081.74	1301.11	1760.12	1933.35	1698.39
Figure 1D
age in months	ntg								htau
3	13.7387	33.3134	64.1255	27.7309	26.7124	82.4295	85.1086	113.529	911.284	807.89	795.398	869.858	752.826	550.3	746.951	810.033
12	230.784	181.774	204.648	240.84	124.581	221.491	207.863	113.92	1199.39	1344.32	965.363	1220.99	665.693	983.141	806.025	861.096

## Sheet: Figure 2
Figure 2A
age in months	ntg								htau
3	0.0634802	0.125795	0.0359948	0.255518	0.23074	0.11734	0.183786	0.0237839	6.27063	18.1393	22.7976	10.9548	13.5731	12.322	7.10938	10.0259
12	0.19552	0.217692	0.0858096	0.465603	0.229556	0.901625	0.191976	0.319836	8.76739	12.4654	13.907	14.4284	13.2982	8.59333	11.6767	10.4175
Figure 2B
age in months	ntg								htau
3	0.107498	0.215084	0.0310268	0.113279	0.171205	0.211291	0.34356	0.0885014	7.27896	15.2457	16.5461	11.96	11.8335	11.5485	9.54499	9.21199
12	0.493164	0.238537	0.188991	0.807881	0.428425	0.970602	0.196364	0.456398	9.46504	11.1611	12.543	14.6149	11.6692	8.68758	12.1468	9.30073
Figure 2C
age in months	ntg								htau
3	14.2855	24.4248	6.96166	50.0189	44.2915	23.0051	42.8749	4.52983	901.485	1721.62	1866.62	1411.85	1496.98	1479.53	987.183	1227.88
12	41.8013	40.0485	17.2445	90.9398	47.6467	168.311	38.2975	58.0198	1114.42	1488.77	1762.87	1831.54	1778.29	1169.39	1619.47	1473.46
Figure 2D
age in months	ntg								htau
3	23.7263	44.4597	8.10205	22.9999	35.5386	36.7043	70.8643	18.0249	804.397	1308.59	1445.95	1048.42	994.245	1007.18	847.619	879.177
12	98.2704	47.2796	43.1669	154.724	86.4002	183.48	41.4217	91.0178	1007.2	1157.27	1217.64	1326.18	1063.83	930.54	1188.7	1055.06

## Sheet: Figure 4
Figure 4A						Figure 4B						Figure 4C						Figure 4D						Figure 4E
age in months	3	6	9	15		age in months	3	6	9	15		age in months	3	6	9	15		age in months	3	6	9	15		age in months	3	6	9	15
	408.273	559.232	312.754	664.529			553.133	821.736	518.228	801.72			346.07	737.385	328.208	554.516			0.954687	1.03544	1.16762	0.850142			0.92164	1.43368	1.14102	0.907296
	270.336	287.998	395.791	1082.14			401.021	442.467	763.474	1086.32			268.113	360.61	477.554	862.14			1.04531	1.08262	1.35929	0.707388			1.07836	1.36144	1.31192	0.86625
	1872,741*	222.426	1027.93	386.806			1669,788*	387.852	1383.93	427.403			1164,669*	289.863	756.666	411.377				1.22875	0.948705	0.778624				1.41696	0.800367	1.15637
		1732,587*	698.193	505.997				1991,678*	739.383	598.492				1283,601*	567.82	553.298					0.746236	0.833476					0.884267	1.18894
		191.037						261.735						194.185						0.965441						1.10521
Figure 4F						Figure 4G						Figure 4H						Figure 4I						Figure 4J
age in months	3	6	9	15		age in months	3	6	9	15		age in months	3	6	9	15		age in months	3	6	9	15		age in months	3	6	9	15
	3.34301	4.60542	4.60366	4.05305			1.96103	5.22262	5.11707	4.74768			2.7224	4.00928	3.67262	3.94027			0.649526	1.25565	1.23074	1.29703			0.995607	1.06432	0.975317	1.18855
	4.07827	3.50005	2.47809	3.18757			5.22009	3.99081	2.03032	3.32437			3.55423	3.11693	2.65069	3.38042			1.41727	1.26251	0.907188	1.15478			1.06547	1.08874	1.30772	1.29653
	5.27435	5.13532	2.34112	5.12722			4.44526	4.55887	2.12106	7.0778			4.05065	4.20979	2.55289	4.72079			0.933205	0.982967	1.00318	1.5285			0.93892	1.00223	1.33316	1.12565
		3.79858	4.74894	5.9751				3.86848	4.99435	6.5898				3.73746	4.10772	5.39579				1.12764	1.16448	1.22117				1.2029	1.05749	1.10404
		3.61382						6.17716						3.24846						1.89266						1.09897
* Samples were excluded from all 3 measurements, when found to be an outlier by Grubbs Outlier test in at least one of the analyses performed in the corresponding fraction
